# Supplementary material for: Preoperative assessment using a scoring system after neoadjuvant chemotherapy with docetaxel, cisplatin, and 5-fluorouracil for locally advanced esophageal cancer: Who can avoid surgery?
Source: PLoS One. 2025 Aug 8;20(8):e0328835. doi: 10.1371/journal.pone.0328835 (PMC12334024; doi:10.1371/journal.pone.0328835)
Supplement: S1 — (XLSX) [file pone.0328835.s001.xlsx]

## Sheet: Data set
No.	EGD Irregularity	EGD Elevation	EGD Unstained area and pink-color sign after iodine staining	CT Identification of the main tumor	CT Regional lymph nodes (long diameter) ≥5 mm	CT Ring enhancement, strong enhancement, and feathering	PET/CT FDG uptake	Score	Pathology Grade	Pathological N status	Result	Residual primary tumor	Residual LN meta	Residual tumor (main tomor or LN)
1	no	no	positive	no	no	negative	-	1	2	N0	nonG3	yes	no	yes
2	yes	yes	positive	yes	yes	positive	positive	7	1a	N2	nonG3	yes	yes	yes
3	yes	yes	positive	yes	yes	positive	positive	7	1a	N3	nonG3	yes	yes	yes
4	yes	no	-	no	yes	negative	-	2	3 (pCR)	N0	G3N-	no	no	no
5	no	yes	negative	no	yes	positive	-	3	1b	N1	nonG3	yes	yes	yes
6	yes	yes	positive	yes	yes	negative	-	5	2	N0	nonG3	yes	no	yes
7	yes	yes	positive	yes	yes	positive	positive	7	2	N1	nonG3	yes	yes	yes
8	yes	no	negative	no	yes	positive	-	3	3 (pCR)	N1	G3N+	no	yes	yes
9	yes	yes	positive	yes	yes	positive	-	6	1b	N4	nonG3	yes	yes	yes
10	yes	no	-	no	yes	positive	-	3	2	N1	nonG3	yes	yes	yes
11	yes	yes	positive	yes	yes	positive	positive	7	1b	N2	nonG3	yes	yes	yes
12	yes	yes	-	yes	yes	positive	negative	5	1a	N4	nonG3	yes	yes	yes
13	yes	yes	positive	yes	yes	negative	-	5	2	N1	nonG3	yes	yes	yes
14	no	yes	positive	yes	yes	positive	positive	6	1b	N1	nonG3	yes	yes	yes
15	yes	yes	-	yes	no	negative	-	3	1b	N1	nonG3	yes	yes	yes
16	no	no	positive	no	yes	negative	negative	2	3 (pCR)	N1	G3N+	no	yes	yes
17	yes	yes	-	yes	yes	negative	-	4	1b	N0	nonG3	yes	no	yes
18	yes	yes	-	yes	yes	negative	positive	5	1b	N0	nonG3	yes	no	yes
19	yes	yes	positive	no	yes	negative	positive	5	1ｂ	N1	nonG3	yes	yes	yes
20	yes	yes	positive	yes	yes	negative	-	5	1a	N0	nonG3	yes	no	yes
21	no	yes	-	yes	yes	negative	-	3	2	N0	nonG3	yes	no	yes
22	no	yes	positive	yes	yes	negative	positive	5	2	N0	nonG3	yes	no	yes
23	no	yes	-	no	yes	negative	-	2	3 (pCR)	N1	G3N+	no	yes	yes
24	yes	yes	-	yes	yes	negative	-	4	1a	N0	nonG3	yes	no	yes
25	no	yes	-	no	no	negative	-	1	3 (pCR)	N0	G3N-	no	no	no
26	no	yes	negative	no	yes	positive	negative	3	3 (pCR)	N4	G3N+	no	yes	yes
27	yes	yes	-	no	yes	negative	positive	4	1a	N3	nonG3	yes	yes	yes
28	no	yes	negative	no	yes	negative	-	2	3 (pCR)	N0	G3N-	no	no	no
29	yes	yes	positive	yes	yes	negative	positive	6	0	N3	nonG3	yes	yes	yes
30	no	no	negative	no	yes	negative	positive	2	3 (pCR)	N1	G3N+	no	yes	yes
31	yes	yes	positive	yes	yes	positive	-	6	1a	N2	nonG3	yes	yes	yes
32	yes	yes	negative	yes	yes	negative	-	4	1a	N0	nonG3	yes	no	yes
33	no	no	-	no	no	negative	-	0	3 (pCR)	N0	G3N-	no	no	no
34	yes	yes	positive	no	yes	negative	-	4	2	N2	nonG3	yes	yes	yes
35	yes	yes	positive	yes	yes	negative	positive	6	1b	N2	nonG3	yes	yes	yes
36	yes	yes	positive	no	no	negative	-	3	2	N0	nonG3	yes	no	yes
37	yes	yes	positive	no	yes	positive	-	5	2	N4	nonG3	yes	yes	yes
38	yes	yes	-	yes	yes	positive	positive	6	1a	N2	nonG3	yes	yes	yes
39	yes	yes	positive	no	yes	positive	-	5	1a	N2	nonG3	yes	yes	yes
40	yes	no	negative	no	yes	negative	-	2	2	N1	nonG3	yes	yes	yes
41	yes	yes	positive	yes	yes	positive	positive	7	1b	N2	nonG3	yes	yes	yes
42	no	no	negative	no	no	negative	negative	0	3 (pCR)	N0	G3N-	no	no	no
43	yes	yes	positive	no	yes	positive	positive	6	2	N4	nonG3	yes	yes	yes
44	yes	yes	positive	yes	yes	negative	-	5	2	N1	nonG3	yes	yes	yes
45	no	yes	negative	no	yes	negative	positive	3	2	N0	nonG3	yes	no	yes
46	yes	yes	-	yes	yes	negative	-	4	2	N0	nonG3	yes	no	yes
47	yes	yes	-	yes	yes	negative	-	4	1a	N2	nonG3	yes	yes	yes
48	yes	yes	positive	yes	yes	positive	positive	7	1b	N2	nonG3	yes	yes	yes
49	yes	no	-	no	no	negative	negative	1	3 (pCR)	N0	G3N-	no	no	no
50	yes	yes	-	no	yes	negative	-	3	2	N2	nonG3	yes	yes	yes
51	no	no	-	no	yes	positive	positive	3	3 (pCR)	N2	G3N+	no	yes	yes
52	yes	yes	-	yes	yes	negative	-	4	1b	N2	nonG3	yes	yes	yes
53	yes	yes	-	no	yes	negative	-	3	2	NX	nonG3	yes	yes	yes
54	yes	yes	positive	no	yes	positive	positive	6	1a	N2	nonG3	yes	yes	yes
55	yes	yes	positive	yes	yes	negative	-	5	2	N2	nonG3	yes	yes	yes
56	yes	yes	positive	no	yes	positive	positive	6	1a	N2	nonG3	yes	yes	yes
57	yes	no	negative	no	no	negative	negative	1	3 (pCR)	N0	G3N-	no	no	no
58	yes	yes	negative	no	no	negative	-	2	1b	N1	nonG3	yes	yes	yes
59	yes	yes	positive	yes	yes	negative	positive	6	1a	N0	nonG3	yes	no	yes
60	no	yes	-	no	yes	negative	-	2	3 (pCR)	N0	G3N-	no	no	no
61	yes	no	positive	no	no	negative	-	2	2	N2	nonG3	yes	yes	yes
62	no	yes	positive	yes	yes	negative	-	4	2	N2	nonG3	yes	yes	yes
63	yes	yes	-	yes	yes	negative	positive	5	1a	N0	nonG3	yes	no	yes
64	yes	yes	-	no	yes	negative	-	3	2	N2	nonG3	yes	yes	yes
65	yes	yes	-	yes	yes	negative	-	4	2	N0	nonG3	yes	no	yes
66	yes	no	positive	no	no	negative	negative	2	2	N1	nonG3	yes	yes	yes
67	yes	yes	positive	yes	yes	positive	positive	7	1a	N1	nonG3	yes	yes	yes
68	no	no	negative	no	yes	negative	-	1	2	N0	nonG3	yes	no	yes
69	yes	yes	-	no	yes	negative	negative	3	2	N3	nonG3	yes	yes	yes
70	yes	yes	positive	no	yes	negative	-	4	1a	N0	nonG3	yes	no	yes
71	yes	yes	positive	no	yes	negative	-	4	1b	N1	nonG3	yes	yes	yes
72	no	yes	negative	no	yes	negative	negative	2	3 (pCR)	N0	G3N-	no	no	no
73	yes	yes	positive	no	no	negative	negative	3	2	N0	nonG3	yes	no	yes
74	yes	yes	-	yes	yes	positive	-	5	1a	N2	nonG3	yes	yes	yes
75	yes	yes	positive	no	no	negative	negative	3	2	N1	nonG3	yes	yes	yes
76	yes	yes	-	yes	yes	negative	-	4	2	N3	nonG3	yes	yes	yes
77	yes	yes	-	yes	yes	positive	positive	6	1a	N4	nonG3	yes	yes	yes
78	yes	yes	positive	yes	yes	negative	-	5	1a	N0	nonG3	yes	no	yes
79	no	yes	negative	no	no	negative	-	1	3 (pCR)	N0	G3N-	no	no	no
80	yes	yes	-	no	no	negative	-	2	3 (pCR)	N0	G3N-	no	no	no
81	yes	yes	-	no	yes	negative	-	3	1a	N0	nonG3	yes	no	yes
82	yes	yes	positive	no	yes	negative	positive	5	2	N0	nonG3	yes	no	yes
83	yes	yes	positive	no	yes	positive	positive	6	2	N4	nonG3	yes	yes	yes
84	yes	yes	negative	no	yes	negative	positive	4	2	N2	nonG3	yes	yes	yes
85	yes	yes	positive	no	yes	negative	-	4	2	N0	nonG3	yes	no	yes
86	no	no	positive	no	yes	positive	-	3	2	N2	nonG3	yes	yes	yes
87	no	no	-	no	no	negative	-	0	3 (pCR)	N0	G3N-	no	no	no
88	yes	yes	-	no	yes	negative	-	3	1a	N2	nonG3	yes	yes	yes
89	yes	yes	-	yes	yes	negative	-	4	1a	N0	nonG3	yes	no	yes
90	yes	yes	positive	no	yes	negative	-	4	2	N1	nonG3	yes	yes	yes
91	yes	yes	-	no	no	negative	-	2	1a	N0	nonG3	yes	no	yes
92	yes	yes	positive	yes	yes	negative	-	5	1b	N3	nonG3	yes	yes	yes
93	yes	yes	negative	no	no	negative	-	2	1a	N0	nonG3	yes	no	yes
94	yes	yes	positive	yes	yes	negative	-	5	1a	N4	nonG3	yes	yes	yes
95	no	no	negative	no	yes	negative	-	1	2	N2	nonG3	yes	yes	yes
96	yes	yes	positive	no	yes	negative	-	4	1a	N0	nonG3	yes	no	yes
97	yes	yes	negative	no	yes	negative	negative	3	2	N1	nonG3	yes	yes	yes
98	yes	yes	positive	no	yes	negative	-	4	1a	N0	nonG3	yes	no	yes
99	yes	yes	positive	no	yes	negative	-	4	1a	N0	nonG3	yes	no	yes
100	yes	yes	positive	yes	yes	positive	-	6	1a	N1	nonG3	yes	yes	yes
101	yes	yes	positive	no	yes	positive	negative	5	1a	N2	nonG3	yes	yes	yes
102	yes	yes	positive	yes	no	negative	-	4	1b	N1	nonG3	yes	yes	yes
103	yes	yes	positive	no	yes	positive	positive	6	1a	N2	nonG3	yes	yes	yes
104	yes	no	negative	no	yes	negative	negative	2	2	N4	nonG3	yes	yes	yes
105	yes	yes	positive	yes	yes	positive	positive	7	1a	N1	nonG3	yes	yes	yes
106	yes	no	negative	no	yes	negative	-	2	1b	N0	nonG3	yes	no	yes
